# Supplementary material for: Proteomic Modulation in TGF-β-Treated Cholangiocytes Induced by Curcumin Nanoparticles
Source: Int J Mol Sci. 2023 Jun 22;24(13):10481. doi: 10.3390/ijms241310481 (PMC10341614; doi:10.3390/ijms241310481)
Supplement: Supplementary file 1 [file ijms-24-10481-s001.zip]

Archive with 1 entries (1 files):
- ijms-2415462-supplementary.pdf
